# Supplementary material for: Curcumin-Rich Curry Consumption and Neurocognitive Function from 4.5-Year Follow-Up of Community-Dwelling Older Adults (Singapore Longitudinal Ageing Study)
Source: Nutrients. 2022 Mar 11;14(6):1189. doi: 10.3390/nu14061189 (PMC8952785; doi:10.3390/nu14061189)
Supplement: Supplementary file 1 [file nutrients-14-01189-s001.zip]

Archive with 1 entries (1 files):
- nutrients-1572018-supplementary.pdf
